# Supplementary material for: Improvement Effect and Regulation Mechanism of Oyster Peptide on Dexamethasone-Induced Osteoporotic Rats
Source: Mar Drugs. 2025 Sep 11;23(9):356. doi: 10.3390/md23090356 (PMC12472170; doi:10.3390/md23090356)
Supplement: Supplementary file 1 [file marinedrugs-23-00356-s001.zip]

Archive with 1 entries (1 files):
- marinedrugs-3842758-supplementary.pdf
